# Supplementary material for: When Corticospinal Inhibition Favors an Efficient Motor Response
Source: Biology (Basel). 2023 Feb 20;12(2):332. doi: 10.3390/biology12020332 (PMC9953307; doi:10.3390/biology12020332)
Supplement: Supplementary file 1 [file biology-12-00332-s001.zip]

Archive with 1 entries (1 files):
- biology-2029674-supplementary.pdf
